# Supplementary material for: Decoding Visual Pathway Dysfunction with SERF-MEG: A Study in Patients with Optic Neuropathy
Source: Bioengineering (Basel). 2026 Jun 17;13(6):694. doi: 10.3390/bioengineering13060694 (PMC13296307; doi:10.3390/bioengineering13060694)
Supplement: Supplementary file 1 [file bioengineering-13-00694-s001.zip]

Archive with 1 entries (1 files):
- Seed-based connectivity differences.xlsx
