# Supplementary material for: Decoding Visual Pathway Dysfunction with SERF-MEG: A Study in Patients with Optic Neuropathy
Source: Bioengineering (Basel). 2026 Jun 17;13(6):694. doi: 10.3390/bioengineering13060694 (PMC13296307; doi:10.3390/bioengineering13060694)
Supplement: Supplementary file 1 [file bioengineering-13-00694-s001.zip › Seed-based connectivity differences.xlsx]

## Sheet: Seed-based connectivity differe
Seed	Target	p_FDR	Cohen_d
Oz	AF7	0.0172884	-0.577291
Oz	AF3	0.0156647	-0.591755
Oz	F3	0.0231304	-0.543056
Oz	F7	0.00365381	-0.753055
Oz	FT7	0.0172884	-0.575735
Oz	FC3	0.00570138	-0.711442
Oz	FC1	0.0101014	-0.639319
Oz	C1	0.0156647	-0.594789
Oz	C5	0.0365883	-0.492556
Oz	T7	0.00949668	-0.647292
Oz	TP7	0.00590445	-0.690718
Oz	P1	0.0206039	-0.556654
Oz	P3	0.00590445	-0.693415
Oz	P5	0.00156643	-0.891325
Oz	P7	0.00359655	-0.782658
Oz	P9	0.0366937	-0.489674
Oz	PO7	0.0020954	-0.841431
Oz	PO3	0.00156643	-0.885959
Oz	O1	0.00430165	-0.735224
Oz	Iz	0.0145335	-0.604723
Oz	Poz	0.00365228	-0.755302
Oz	Pz	0.0108228	-0.631448
Oz	CPz	0.00267214	-0.815263
Oz	Fp2	0.039199	-0.481807
Oz	AF4	0.00359655	-0.774756
Oz	AFz	0.0156647	-0.590054
Oz	Fz	0.00910673	-0.653072
Oz	F2	0.0490725	-0.453962
Oz	F4	0.00156643	-0.885039
Oz	F6	0.00578461	-0.702586
Oz	F8	0.00590445	-0.695622
Oz	FT8	0.0115899	-0.623661
Oz	FC2	0.0163906	-0.584231
Oz	FCz	0.0408178	-0.476443
Oz	Cz	0.0485872	-0.456816
Oz	C2	0.0274712	-0.525511
Oz	C4	0.00365228	-0.760685
Oz	C6	0.0410622	-0.474326
Oz	T8	0.0301496	-0.514579
Oz	TP8	0.0274712	-0.524753
Oz	CP6	0.0352014	-0.497221
Oz	CP4	0.0174656	-0.572413
Oz	CP2	0.00359655	-0.780052
Oz	P2	0.00672566	-0.680473
Oz	P4	0.00156643	-0.938425
Oz	P6	0.00578461	-0.70697
Oz	P10	0.0337869	-0.503329
Oz	PO8	0.0208518	-0.553559
Oz	PO4	0.0020954	-0.845733
Oz	O2	0.00365228	-0.759046
O1	Fp1	0.00708284	-0.602393
O1	AF7	0.000997648	-0.78657
O1	AF3	0.000661355	-0.831859
O1	F1	0.000657564	-0.83491
O1	F3	0.00151742	-0.739876
O1	F5	0.00283325	-0.678406
O1	F7	0.000508772	-0.877251
O1	FT7	0.000508772	-0.871917
O1	FC5	0.00347291	-0.65986
O1	FC3	0.00178008	-0.720892
O1	FC1	0.000220692	-0.939169
O1	C1	0.0139831	-0.544054
O1	C3	0.0055978	-0.622765
O1	C5	0.00268115	-0.682673
O1	T7	0.00158003	-0.730443
O1	TP7	0.00241208	-0.693075
O1	CP5	0.00824922	-0.592216
O1	CP3	0.000997648	-0.786979
O1	CP1	5.3e-05	-1.15115
O1	P1	0.000218737	-0.961031
O1	P3	0.000500685	-0.892951
O1	P5	0.000997648	-0.790807
O1	P7	0.000743527	-0.817271
O1	P9	0.00067952	-0.8334
O1	PO7	0.000562284	-0.854804
O1	PO3	8.67e-05	-1.07442
O1	Iz	0.00151742	-0.734616
O1	Oz	0.00151742	-0.735224
O1	Poz	0.00118406	-0.771774
O1	Pz	0.000603623	-0.845804
O1	CPz	0.000657564	-0.837249
O1	Fpz	0.0012507	-0.763267
O1	Fp2	0.00210333	-0.706341
O1	AF8	0.00197415	-0.711862
O1	AF4	0.00135355	-0.752858
O1	AFz	0.0012507	-0.758796
O1	Fz	0.000540892	-0.862379
O1	F2	8.67e-05	-1.05113
O1	F4	0.00141606	-0.748584
O1	F6	0.000743527	-0.812618
O1	F8	0.00699595	-0.603868
O1	FT8	0.00460941	-0.637872
O1	FC6	0.0012507	-0.765228
O1	FC4	7.51e-05	-1.09351
O1	FC2	0.00151742	-0.738714
O1	FCz	0.00344646	-0.661656
O1	Cz	0.000100023	-1.02439
O1	C2	0.0174289	-0.526681
O1	C4	0.0012507	-0.761976
O1	C6	0.00210333	-0.703137
O1	T8	0.0136348	-0.547369
O1	TP8	0.00248335	-0.688842
O1	CP6	0.000743527	-0.817107
O1	CP4	0.00182057	-0.719784
O1	CP2	0.000349217	-0.906452
O1	P2	0.000508772	-0.879069
O1	P4	0.000100023	-1.02462
O1	P6	0.000220692	-0.942441
O1	P8	0.00143138	-0.746686
O1	P10	0.000997648	-0.783453
O1	PO8	0.000743527	-0.81888
O1	PO4	0.000220692	-0.965756
O1	O2	0.000194113	-0.974593
O2	Fp1	0.011143	-0.592731
O2	AF7	0.0124458	-0.577593
O2	AF3	0.00083516	-0.854653
O2	F1	0.0220544	-0.525755
O2	F3	0.011143	-0.592269
O2	F5	0.00336016	-0.720255
O2	F7	0.00523505	-0.67928
O2	FT7	0.000656946	-0.887698
O2	FC5	0.00523505	-0.675998
O2	FC3	0.0131259	-0.571485
O2	FC1	0.000145325	-1.05608
O2	C1	0.000656946	-0.874988
O2	C3	0.011143	-0.595637
O2	C5	0.0361368	-0.476882
O2	T7	0.00712018	-0.648901
O2	TP7	0.00237568	-0.752362
O2	CP3	0.0474787	-0.448065
O2	P1	0.0109096	-0.603405
O2	P3	0.00051753	-0.925512
O2	P5	0.000656946	-0.880047
O2	P7	0.0122225	-0.580971
O2	P9	0.00427083	-0.698227
O2	PO7	0.00968319	-0.619702
O2	PO3	1.63e-05	-1.22458
O2	O1	0.000324333	-0.974593
O2	Iz	0.000656946	-0.879587
O2	Oz	0.00237476	-0.759046
O2	Poz	0.00570949	-0.665639
O2	Pz	0.000145325	-1.03529
O2	CPz	0.00107885	-0.824705
O2	Fpz	0.0098188	-0.614311
O2	Fp2	0.00427083	-0.698805
O2	AF8	0.00283909	-0.734122
O2	AF4	0.00144788	-0.797697
O2	AFz	0.0223782	-0.522857
O2	Fz	0.0244166	-0.513828
O2	F2	0.010292	-0.609447
O2	F4	0.000656946	-0.874768
O2	F6	0.00847428	-0.63277
O2	F8	0.00237476	-0.757498
O2	FC4	0.0098188	-0.615075
O2	FC2	0.00107885	-0.821567
O2	FCz	0.011143	-0.589395
O2	Cz	0.0180367	-0.544871
O2	C4	0.0450541	-0.454769
O2	C6	0.00542899	-0.673457
O2	T8	0.011143	-0.591911
O2	CP6	0.0324685	-0.487544
O2	CP4	0.011143	-0.590153
O2	CP2	0.00144788	-0.79689
O2	P2	0.000324333	-0.966719
O2	P4	0.00107885	-0.833601
O2	P6	0.00237568	-0.751879
O2	P10	0.00499498	-0.684801
O2	PO4	0.00100043	-0.853022
